# Supplementary material for: Association of Myopic Optic Disc Deformation with Visual Field Defects in Paired Eyes with Open-Angle Glaucoma: A Cross-Sectional Study
Source: PLoS One. 2016 Aug 29;11(8):e0161961. doi: 10.1371/journal.pone.0161961 (PMC5003372; doi:10.1371/journal.pone.0161961)
Supplement: S1 File — Data of the paired eyes with better and worse visual fields of each patient are presented. (CSV) [file pone.0161961.s001.csv]

PtNo	M=1F=2	Age	betterIOP(untreated)	betterIOP(VFexam)	betterSE	betterAxLen	betterCCT	betterTorsion	betterMD	betterPSD	betterTiltRatio	betterPPA-BM	betterPPA+BM	worseIOP(untreated)	worseIOP(Vfexam)	worseSE	worseAxLen	worseCCT	worseTorsion	worseMD	worsePSD	worseTiltRatio	worsePPA-BM	worsePPA+BM
1	1	45	23.2	16	-6.5	25.88	545	15	-1.79	2.77	1.31	0.03	2.25	23.3	15	-7.25	26.09	548	11	-12	11.64	1.38	0.22	2.33
2	1	54	23.1	16	-3	26.17	514	9	-5.17	10.75	1.43	0.98	1.44	23	16	-3.75	26.24	510	11	-20.51	12.38	1.68	1.14	2.07
3	1	52	21.4	16	-7.25	26.88	532	8	-2.48	8.67	1.18	0.12	0.93	21.6	16	-8.25	27.23	529	7	-9.64	13.05	1.21	0.23	0.98
4	1	70	22.5	13	-3	26.42	527	6	-10.66	13.58	1.31	0.28	0.73	22.2	14	-3	26.21	525	19	-24.79	11.95	1.44	0.47	1.43
5	1	45	20.1	17	-7.25	26.68	461	12	-9.01	14.15	1.48	0	1.02	20.1	17	-7.75	26.43	466	13	-15.14	13.11	1.93	-0.21	1.26
6	1	51	15.5	12	-10.5	28.21	547	10	-7.23	7.17	1.06	1.7	1.65	15.5	13	-9.5	27.76	544	5	-18.01	15.13	1.20	1.66	2.61
7	2	38	14.4	9	-7	27.65	547	11	0.12	1.95	1.23	0.32	0.67	14.5	9	-8.75	28.35	542	18	-5.88	5.3	1.21	0.67	1.41
8	2	39	16.2	14	-6.75	26.88	520	6	-2.11	1.48	1.61	1.09	1.34	16.2	15	-7.75	27.22	523	15	-15.08	17.15	1.76	1.62	1.36
9	1	71	18.3	14	-4.75	24.77	470	13	-1.06	3.55	1.26	0.51	1.36	18.2	14	-4.25	24.75	475	17	-7.17	12.09	1.26	0.51	1.45
10	2	33	16.5	13	-3.25	25.53	485	17	0.18	1.13	1.10	0.01	2.27	16.6	13	-4.75	26.17	482	14	-7.18	10.55	1.70	0.96	2.45
11	1	72	25.3	16	-5.5	26.9	523	13	-0.33	2.6	1.42	0.1	1.04	25.4	16	-6.25	27.27	521	6	-9.38	11.59	1.38	0.21	1.07
12	2	30	17.4	14	-8.5	27.62	512	3	-14.72	16.67	1.35	0.24	0.76	16.5	14	-10.25	28.07	508	3	-27.19	12.48	1.60	1.1	1.34
13	1	50	19.2	13	-5	26.65	509	5	-5.83	7.72	1.23	0.06	1.18	19.4	13	-4.25	26.37	506	6	-14.65	15.42	1.36	0.23	1.59
14	2	62	16.5	14	-4	25.77	516	18	-0.57	7.35	1.28	0.42	1.57	16.6	14	-4.75	26.07	519	8	-6.45	11.61	1.32	0.71	1.66
15	1	40	16.4	13	-6.25	25.2	511	6	1.4	1.89	1.26	0.35	0.92	17.2	14	-8	26.03	508	8	-6.4	16.54	1.20	0.45	1.15
16	1	78	12.3	10	-4.25	27.29	513	5	-3.91	4.79	1.31	0.26	0.57	13.3	10	-7.75	28.43	511	17	-14.36	14.92	1.52	0.54	0.58
17	2	68	19.8	14	-7.5	26.31	533	5	-6.5	12.65	1.23	0.35	2	18.8	14	-7.25	26.38	537	6	-15.15	16.06	1.23	0.53	2.01
18	1	53	17.5	16	-5.5	27.59	537	5	-0.69	3.12	1.09	0.17	0.68	17.4	16	-5.5	27.04	536	5	-7.79	12.92	1.09	-0.21	1.19
19	1	34	22.3	17	-9.5	27.09	511	3	-0.42	2.95	1.01	0.51	1.61	22.3	18	-10.25	27.27	515	1	-6.59	10.62	1.18	0.41	1.54
20	1	59	18.9	15	-4	25.24	522	1	-15.95	17.37	1.04	-0.11	1.15	19.9	15	-4.25	25.39	523	5	-22.98	14.24	1.11	-0.07	1.19
21	2	65	19.4	15	-6	24.79	562	12	-1.23	6.83	1.12	0.5	1.73	19.4	15	-6.5	24.93	562	14	-7.17	12.65	1.16	0.72	1.98
22	1	55	25.2	11	-6	26.36	534	3	-14.78	15.39	1.05	-0.15	1.02	25.1	11	-6.75	27.08	539	1	-24.66	13.76	1.23	-0.35	1.55
23	1	60	17.8	14	-6.75	25.69	519	4	-0.41	6.59	1.28	1.22	0.76	18.6	14	-10	27.21	516	6	-10.24	14.56	1.62	2.12	1.17
24	1	63	26.5	16	-6.5	26.88	521	5	-14.29	14.92	1.19	0.86	1.03	25.6	16	-9.75	28.06	524	5	-27.57	10.12	1.89	2.15	2.2
25	2	56	17.5	13	-9.25	27.22	470	15	-5.5	12.48	1.08	-0.04	1.42	17.5	12	-10.25	27.76	469	21	-11.55	15.47	1.19	0.2	1.72
26	2	32	17.6	13	-7.75	26.19	509	8	-4.9	7.24	1.43	0.77	0.81	17.8	13	-7	25.75	506	10	-14.5	16.49	1.45	0.85	1.02
27	1	76	20.5	13	-4.25	26.96	506	10	0.35	5.2	1.33	0.77	1.71	21.4	13	-3.75	26.6	505	16	-6.72	14.08	1.37	0.45	1.56
28	1	67	24.8	18	-7.5	26.94	555	12	1.3	1.59	1.31	0.51	1.49	25.8	17	-8.25	26.91	552	10	-4.97	9.56	1.29	0.49	1.71
29	2	26	21.1	16	-7.25	26.15	590	11	-0.44	1.62	1.10	0.78	1.15	21.1	16	-6.25	25.92	587	12	-6.69	3.81	1.08	1.1	1.64
30	1	54	16.3	13	-10.75	27.5	520	10	-3.32	6.17	1.31	0.08	1.37	15.7	14	-6.75	26.19	524	22	-11.4	17.22	1.21	0.26	1.54
31	1	42	23.5	15	-8.75	27.02	511	11	-3.44	3.06	1.21	0.83	2.28	23.5	14	-9	27.48	507	19	-10.1	16.09	1.20	1.47	1.96
32	2	44	17.5	14	-9	28.59	447	4	0.52	2.79	1.07	-0.04	1.79	17.5	14	-8	28.16	446	5	-5.6	6.76	1.14	0.25	1.73
33	2	58	22.4	16	-3.75	27.23	582	12	-18.01	13.55	1.09	0.96	1.1	22.3	16	-2.5	27.09	586	15	-24.36	12.03	0.95	1.22	1.22
34	1	63	20.1	15	-4.75	26.28	536	3	-1.88	4.89	1.04	-0.18	1.24	21.1	14	-5.25	26.34	533	4	-11.53	14.26	1.04	-0.02	1.39
35	1	74	14.5	10	-3.5	24.04	483	13	-3.71	5.46	1.17	0.51	1.09	14.5	9	-5.5	24.7	481	10	-17.78	14.14	1.23	0.97	1.25
36	1	57	23.5	16	-2	25.94	495	5	-15.83	12.84	1.02	-0.4	2.93	23.5	16	-5.5	26.09	499	5	-21.93	11.55	1.17	0.13	2.54
37	2	69	19.8	17	-6.25	25.24	553	16	0.01	3.4	1.08	-0.06	3.02	20	17	-5.25	25.12	558	20	-6.03	3.41	1.09	-0.17	4.66
38	1	67	22.1	16	-6.75	25.93	564	7	-0.88	4.51	1.80	0.08	1	22.2	16	-7.25	26.49	559	7	-10.66	13.84	2.32	-0.02	1.09
39	1	60	13.4	14	-6.5	24.48	531	11	1.25	1.77	1.23	0.25	1.51	14.2	15	-6	24.65	530	14	-7.48	11.52	1.26	0.08	1.81
40	1	37	24.6	17	-4	25.21	549	18	-12.28	11.16	1.48	0.66	1.42	24.6	18	-7	25.88	554	14	-21.44	3	1.96	1.05	1.8
41	2	43	22.8	17	-6.5	26.87	570	16	-10.37	10.83	1.37	1.24	1.6	22.6	16	-10	28.78	566	14	-24.18	5	1.50	1.74	2.85
42	1	36	18.5	15	-5.5	26	512	6	0.45	2.07	1.20	0.84	0.51	18.5	15	-6	25.99	516	6	-5.47	8.5	1.15	0.85	0.78
43	1	54	22.8	15	-5.75	27.04	537	13	-10.28	11.71	1.39	0.77	2.09	22.9	15	-4.5	26.31	538	19	-24.19	12.8	1.50	0.7	3.15
44	1	48	16.5	11	-6.75	27.41	540	14	-5.21	13.53	1.50	1.59	0.95	16.5	11	-7.5	27.77	537	18	-11.62	15.13	1.43	1.52	0.6
45	2	45	18.3	14	-6	26.38	566	4	-9.56	13.38	0.99	0.09	0.56	17.1	14	-5.75	26.14	570	13	-16.74	16.93	1.09	0.02	0.71
46	1	51	25.2	15	-9	28.69	515	4	-5.21	4.13	1.55	1.29	1.64	24.6	16	-8.5	28.7	514	6	-11.32	11.39	1.55	1.21	2.02
47	2	67	15.1	14	-9	28.13	514	12	-6.21	10.91	2.18	3.07	3.4	15.1	15	-11	28.16	518	7	-13.08	11.19	2.49	3.09	3.31
48	2	53	15.3	14	-6.7	26.16	518	13	-3.2	8.89	1.29	0.24	0.9	16.2	15	-6.7	26.62	518	10	-9.27	14.54	1.50	0.8	1.05
49	1	57	18.1	16	-6.75	25.18	501	12	0.61	6.64	1.35	0.84	1.48	18.3	16	-6.5	25.09	495	8	-6.87	15.75	1.37	0.84	1.62
50	1	54	20.2	15	-10.5	27.14	525	5	-6.69	12.78	1.15	1.12	2.17	20.8	15	-10	26.62	526	3	-24.02	11.76	1.26	1.68	2.96
51	2	50	20.3	11	-7.5	25.89	479	7	-1.45	1.98	1.42	0.43	0.74	20.3	11	-6.75	25.72	482	19	-15.57	15.95	1.72	0.66	0.86
52	1	72	17.5	14	-6	25.08	488	12	-13.14	15.23	1.20	-0.33	2.08	16.5	14	-5.75	24.75	483	4	-21.11	14.15	1.13	-0.4	1.84
53	1	64	17.6	14	-5	26.75	556	5	-5.1	7.38	1.24	0.6	1.95	16.6	14	-5.75	26.94	560	7	-11.08	14.08	1.22	0.71	2.09
54	2	36	14.7	14	-5.25	25.52	538	20	-1.77	1.73	1.41	0.41	0.92	14.8	14	-7.25	26.63	531	22	-11.4	14.6	1.65	0.83	1.48
55	2	35	19.5	17	-2.75	24.88	545	13	-3.5	4.26	1.51	0.21	1.3	19.7	18	-3	25.11	544	12	-11.8	12.4	1.55	0.52	1.47
56	2	77	21.5	12	-6	25.41	517	10	-15.74	11.2	1.16	0.5	1.35	21.5	12	-5.5	25.07	519	7	-24.4	12.1	1.16	0.65	1.57
57	2	78	14.5	10	-2.75	25.36	523	15	-3.47	8.74	1.19	0.1	1.29	15.5	10	-3.75	25.61	524	7	-9.7	8.76	1.11	0.41	1.59
58	1	61	16.5	16	-2.25	25.07	497	2	-1.78	5.77	1.18	0.1	0.85	16.5	16	-2	24.91	503	2	-12	16.63	1.17	0.35	1.13
59	1	67	19.4	14	-4.75	25.15	529	18	-1.49	5.79	1.39	0.44	1.21	19.1	14	-4.25	25.04	531	15	-7.5	13.93	1.35	0.27	1.43
